# Supplementary material for: Robust generation of human-chambered cardiac organoids from pluripotent stem cells for improved modelling of cardiovascular diseases
Source: Stem Cell Res Ther. 2022 Dec 21;13:529. doi: 10.1186/s13287-022-03215-1 (PMC9773542; doi:10.1186/s13287-022-03215-1)
Supplement: Supplementary file 14 — Additional file 14: Table S2. Table of top 15 differentially expressed genes upregulated between clusters identified from the scRNA-seq data across the combined CCO and HFO samples. Annotations retrieved from Ensembldb database. [file 13287_2022_3215_MOESM14_ESM.csv]

	p_val	avg_logFC	pct.1	pct.2	p_val_adj	cluster number	cluster label	gene	description
1	0	0.478701885	0.949	0.885	0	0	Younger CMs (D8, D14)	FAM162A	family with sequence similarity 162 member A [Source:HGNC Symbol;Acc:HGNC:17865]
2	3.30E-278	0.517097312	0.734	0.742	6.60E-275	0	Younger CMs (D8, D14)	CREG1	cellular repressor of E1A stimulated genes 1 [Source:HGNC Symbol;Acc:HGNC:2351]
3	1.23E-274	0.561469268	0.96	0.944	2.46E-271	0	Younger CMs (D8, D14)	LDHA	lactate dehydrogenase A [Source:HGNC Symbol;Acc:HGNC:6535]
4	1.04E-273	0.489546109	0.696	0.696	2.07E-270	0	Younger CMs (D8, D14)	IRX3	iroquois homeobox 3 [Source:HGNC Symbol;Acc:HGNC:14360]
5	6.15E-235	0.417630197	0.915	0.859	1.23E-231	0	Younger CMs (D8, D14)	RHOBTB3	Rho related BTB domain containing 3 [Source:HGNC Symbol;Acc:HGNC:18757]
6	2.53E-232	0.453180607	0.951	0.907	5.07E-229	0	Younger CMs (D8, D14)	FN1	fibronectin 1 [Source:HGNC Symbol;Acc:HGNC:3778]
7	4.90E-216	0.52108636	0.693	0.709	9.79E-213	0	Younger CMs (D8, D14)	MEF2C	myocyte enhancer factor 2C [Source:HGNC Symbol;Acc:HGNC:6996]
8	2.59E-194	0.478728164	0.807	0.866	5.17E-191	0	Younger CMs (D8, D14)	FOS	Fos proto-oncogene, AP-1 transcription factor subunit [Source:HGNC Symbol;Acc:HGNC:3796]
9	3.99E-171	0.579545882	0.626	0.658	7.99E-168	0	Younger CMs (D8, D14)	LIX1	limb and CNS expressed 1 [Source:HGNC Symbol;Acc:HGNC:18581]
10	2.49E-133	0.442107913	0.72	0.784	4.98E-130	0	Younger CMs (D8, D14)	BST2	bone marrow stromal cell antigen 2 [Source:HGNC Symbol;Acc:HGNC:1119]
11	5.38E-96	0.433871821	0.858	0.91	1.08E-92	0	Younger CMs (D8, D14)	HLA-A	major histocompatibility complex, class I, A [Source:HGNC Symbol;Acc:HGNC:4931]
12	5.60E-79	0.483174062	0.658	0.802	1.12E-75	0	Younger CMs (D8, D14)	HAND2	heart and neural crest derivatives expressed 2 [Source:HGNC Symbol;Acc:HGNC:4808]
13	7.33E-15	0.471840846	0.379	0.677	1.47E-11	0	Younger CMs (D8, D14)	RGS4	regulator of G protein signaling 4 [Source:HGNC Symbol;Acc:HGNC:10000]
14	3.06E-13	0.461517674	0.703	0.829	6.12E-10	0	Younger CMs (D8, D14)	PEG10	paternally expressed 10 [Source:HGNC Symbol;Acc:HGNC:14005]
15	6.32E-12	0.401298056	0.472	0.69	1.26E-08	0	Younger CMs (D8, D14)	FRZB	frizzled related protein [Source:HGNC Symbol;Acc:HGNC:3959]
16	0	1.467140032	0.995	0.71	0	1	CMs (D13 HFO, Minority D21)	PLN	phospholamban [Source:HGNC Symbol;Acc:HGNC:9080]
17	0	1.370775218	0.979	0.814	0	1	CMs (D13 HFO, Minority D21)	TNNT2	troponin T2, cardiac type [Source:HGNC Symbol;Acc:HGNC:11949]
18	0	1.333844512	0.938	0.851	0	1	CMs (D13 HFO, Minority D21)	ACTC1	actin alpha cardiac muscle 1 [Source:HGNC Symbol;Acc:HGNC:143]
19	0	1.325039136	0.958	0.699	0	1	CMs (D13 HFO, Minority D21)	MYL3	myosin light chain 3 [Source:HGNC Symbol;Acc:HGNC:7584]
20	0	1.319422947	0.979	0.761	0	1	CMs (D13 HFO, Minority D21)	MYH6	myosin heavy chain 6 [Source:HGNC Symbol;Acc:HGNC:7576]
21	0	1.275755616	0.981	0.789	0	1	CMs (D13 HFO, Minority D21)	TTN	titin [Source:HGNC Symbol;Acc:HGNC:12403]
22	0	1.27435081	0.976	0.876	0	1	CMs (D13 HFO, Minority D21)	MYL7	myosin light chain 7 [Source:HGNC Symbol;Acc:HGNC:21719]
23	0	1.262672291	0.952	0.828	0	1	CMs (D13 HFO, Minority D21)	MYL4	myosin light chain 4 [Source:HGNC Symbol;Acc:HGNC:7585]
24	0	1.228825701	0.973	0.655	0	1	CMs (D13 HFO, Minority D21)	SMPX	small muscle protein X-linked [Source:HGNC Symbol;Acc:HGNC:11122]
25	0	1.18815251	0.901	0.691	0	1	CMs (D13 HFO, Minority D21)	TNNC1	troponin C1, slow skeletal and cardiac type [Source:HGNC Symbol;Acc:HGNC:11943]
26	0	1.187429472	0.998	0.916	0	1	CMs (D13 HFO, Minority D21)	TNNI1	troponin I1, slow skeletal type [Source:HGNC Symbol;Acc:HGNC:11945]
27	0	1.18026236	0.971	0.87	0	1	CMs (D13 HFO, Minority D21)	MYL9	myosin light chain 9 [Source:HGNC Symbol;Acc:HGNC:15754]
28	0	1.12589443	0.962	0.647	0	1	CMs (D13 HFO, Minority D21)	HSPB7	heat shock protein family B (small) member 7 [Source:HGNC Symbol;Acc:HGNC:5249]
29	0	1.032293396	0.994	0.99	0	1	CMs (D13 HFO, Minority D21)	TPM1	tropomyosin 1 [Source:HGNC Symbol;Acc:HGNC:12010]
30	2.45E-249	1.079238525	0.832	0.582	4.90E-246	1	CMs (D13 HFO, Minority D21)	FABP3	fatty acid binding protein 3 [Source:HGNC Symbol;Acc:HGNC:3557]
121	0	2.432428341	0.998	0.717	0	8	Mature CMs (D21)	TNNC1	troponin C1, slow skeletal and cardiac type [Source:HGNC Symbol;Acc:HGNC:11943]
122	0	1.783537126	1	0.99	0	8	Mature CMs (D21)	TPM1	tropomyosin 1 [Source:HGNC Symbol;Acc:HGNC:12010]
123	1.54E-307	1.960795508	1	0.836	3.08E-304	8	Mature CMs (D21)	TNNT2	troponin T2, cardiac type [Source:HGNC Symbol;Acc:HGNC:11949]
124	1.53E-304	2.338500302	0.996	0.733	3.06E-301	8	Mature CMs (D21)	MYL3	myosin light chain 3 [Source:HGNC Symbol;Acc:HGNC:7584]
125	8.75E-302	1.723395297	1	0.883	1.75E-298	8	Mature CMs (D21)	MYL9	myosin light chain 9 [Source:HGNC Symbol;Acc:HGNC:15754]
126	8.29E-299	1.859030232	1	0.843	1.66E-295	8	Mature CMs (D21)	MYL4	myosin light chain 4 [Source:HGNC Symbol;Acc:HGNC:7585]
127	3.51E-296	1.735921062	0.986	0.611	7.02E-293	8	Mature CMs (D21)	FABP3	fatty acid binding protein 3 [Source:HGNC Symbol;Acc:HGNC:3557]
128	1.23E-290	2.046209805	1	0.889	2.45E-287	8	Mature CMs (D21)	MYL7	myosin light chain 7 [Source:HGNC Symbol;Acc:HGNC:21719]
129	7.75E-288	1.97098324	1	0.861	1.55E-284	8	Mature CMs (D21)	ACTC1	actin alpha cardiac muscle 1 [Source:HGNC Symbol;Acc:HGNC:143]
130	3.50E-286	1.900667359	0.995	0.791	7.00E-283	8	Mature CMs (D21)	MYH6	myosin heavy chain 6 [Source:HGNC Symbol;Acc:HGNC:7576]
131	4.94E-283	1.712649019	0.989	0.698	9.88E-280	8	Mature CMs (D21)	SMPX	small muscle protein X-linked [Source:HGNC Symbol;Acc:HGNC:11122]
132	1.28E-268	1.579396514	0.928	0.476	2.55E-265	8	Mature CMs (D21)	SH3BGR	SH3 domain binding glutamate rich protein [Source:HGNC Symbol;Acc:HGNC:10822]
133	1.42E-265	1.668070561	0.995	0.75	2.84E-262	8	Mature CMs (D21)	PLN	phospholamban [Source:HGNC Symbol;Acc:HGNC:9080]
134	4.94E-265	1.573123818	0.905	0.48	9.89E-262	8	Mature CMs (D21)	LINC00881	long intergenic non-protein coding RNA 881 [Source:HGNC Symbol;Acc:HGNC:48567]
135	1.24E-91	1.647394317	0.618	0.383	2.48E-88	8	Mature CMs (D21)	MYL2	myosin light chain 2 [Source:HGNC Symbol;Acc:HGNC:7583]
31	0	1.667445697	0.957	0.855	0	2	Early Cardiac Fibroblasts (Dividing)	HIST1H4C	histone cluster 1 H4 family member c [Source:HGNC Symbol;Acc:HGNC:4787]
32	0	1.589895695	0.908	0.477	0	2	Early Cardiac Fibroblasts (Dividing)	UBE2C	ubiquitin conjugating enzyme E2 C [Source:HGNC Symbol;Acc:HGNC:15937]
33	0	1.579718416	0.992	0.723	0	2	Early Cardiac Fibroblasts (Dividing)	HMGB2	high mobility group box 2 [Source:HGNC Symbol;Acc:HGNC:5000]
34	0	1.531203627	0.95	0.659	0	2	Early Cardiac Fibroblasts (Dividing)	PTTG1	PTTG1 regulator of sister chromatid separation, securin [Source:HGNC Symbol;Acc:HGNC:9690]
35	0	1.505866031	0.907	0.42	0	2	Early Cardiac Fibroblasts (Dividing)	TOP2A	DNA topoisomerase II alpha [Source:HGNC Symbol;Acc:HGNC:11989]
36	0	1.48149708	0.895	0.42	0	2	Early Cardiac Fibroblasts (Dividing)	CENPF	centromere protein F [Source:HGNC Symbol;Acc:HGNC:1857]
37	0	1.336910356	0.867	0.448	0	2	Early Cardiac Fibroblasts (Dividing)	TPX2	TPX2 microtubule nucleation factor [Source:HGNC Symbol;Acc:HGNC:1249]
38	0	1.325154575	0.865	0.441	0	2	Early Cardiac Fibroblasts (Dividing)	MKI67	marker of proliferation Ki-67 [Source:HGNC Symbol;Acc:HGNC:7107]
39	0	1.231243021	0.964	0.691	0	2	Early Cardiac Fibroblasts (Dividing)	CKS1B	CDC28 protein kinase regulatory subunit 1B [Source:HGNC Symbol;Acc:HGNC:19083]
40	0	1.167688985	0.899	0.477	0	2	Early Cardiac Fibroblasts (Dividing)	NUSAP1	nucleolar and spindle associated protein 1 [Source:HGNC Symbol;Acc:HGNC:18538]
41	0	1.150178718	0.971	0.687	0	2	Early Cardiac Fibroblasts (Dividing)	CKS2	CDC28 protein kinase regulatory subunit 2 [Source:HGNC Symbol;Acc:HGNC:2000]
42	0	1.133001305	0.838	0.522	0	2	Early Cardiac Fibroblasts (Dividing)	UBE2S	ubiquitin conjugating enzyme E2 S [Source:HGNC Symbol;Acc:HGNC:17895]
43	0	1.116243124	0.951	0.525	0	2	Early Cardiac Fibroblasts (Dividing)	BIRC5	baculoviral IAP repeat containing 5 [Source:HGNC Symbol;Acc:HGNC:593]
44	0	1.085102153	0.903	0.652	0	2	Early Cardiac Fibroblasts (Dividing)	KPNA2	karyopherin subunit alpha 2 [Source:HGNC Symbol;Acc:HGNC:6395]
45	0	1.067086017	0.993	0.946	0	2	Early Cardiac Fibroblasts (Dividing)	TUBA1B	tubulin alpha 1b [Source:HGNC Symbol;Acc:HGNC:18809]
61	0	2.210939529	0.911	0.381	0	4	Late Cardiac Fibroblasts	C7	complement C7 [Source:HGNC Symbol;Acc:HGNC:1346]
62	0	1.815153095	0.957	0.644	0	4	Late Cardiac Fibroblasts	LGALS1	galectin 1 [Source:HGNC Symbol;Acc:HGNC:6561]
63	0	1.715392947	0.998	0.673	0	4	Late Cardiac Fibroblasts	COL3A1	collagen type III alpha 1 chain [Source:HGNC Symbol;Acc:HGNC:2201]
64	0	1.632345667	0.96	0.768	0	4	Late Cardiac Fibroblasts	DLK1	delta like non-canonical Notch ligand 1 [Source:HGNC Symbol;Acc:HGNC:2907]
65	0	1.440816512	0.974	0.715	0	4	Late Cardiac Fibroblasts	SFRP1	secreted frizzled related protein 1 [Source:HGNC Symbol;Acc:HGNC:10776]
66	0	1.437199883	1	0.99	0	4	Late Cardiac Fibroblasts	TMSB4X	thymosin beta 4 X-linked [Source:HGNC Symbol;Acc:HGNC:11881]
67	0	1.435484582	0.949	0.754	0	4	Late Cardiac Fibroblasts	COL1A1	collagen type I alpha 1 chain [Source:HGNC Symbol;Acc:HGNC:2197]
68	0	1.383066982	0.795	0.371	0	4	Late Cardiac Fibroblasts	LUM	lumican [Source:HGNC Symbol;Acc:HGNC:6724]
69	0	1.225594766	0.991	0.855	0	4	Late Cardiac Fibroblasts	IFITM3	interferon induced transmembrane protein 3 [Source:HGNC Symbol;Acc:HGNC:5414]
70	0	1.20721404	0.914	0.431	0	4	Late Cardiac Fibroblasts	EMILIN1	elastin microfibril interfacer 1 [Source:HGNC Symbol;Acc:HGNC:19880]
71	0	1.189227801	0.871	0.525	0	4	Late Cardiac Fibroblasts	MFAP4	microfibril associated protein 4 [Source:HGNC Symbol;Acc:HGNC:7035]
72	0	1.188829209	0.965	0.732	0	4	Late Cardiac Fibroblasts	SPARC	secreted protein acidic and cysteine rich [Source:HGNC Symbol;Acc:HGNC:11219]
73	0	1.185424554	0.973	0.703	0	4	Late Cardiac Fibroblasts	PHLDA1	pleckstrin homology like domain family A member 1 [Source:HGNC Symbol;Acc:HGNC:8933]
74	2.32E-214	1.181485551	0.687	0.351	4.65E-211	4	Late Cardiac Fibroblasts	IGFBP3	insulin like growth factor binding protein 3 [Source:HGNC Symbol;Acc:HGNC:5472]
75	1.89E-45	1.273801823	0.472	0.355	3.79E-42	4	Late Cardiac Fibroblasts	TAC1	tachykinin precursor 1 [Source:HGNC Symbol;Acc:HGNC:11517]
76	0	1.579530912	0.865	0.437	0	5	Mesoderm	MT1X	metallothionein 1X [Source:HGNC Symbol;Acc:HGNC:7405]
77	0	1.569671634	0.856	0.477	0	5	Mesoderm	MT2A	metallothionein 2A [Source:HGNC Symbol;Acc:HGNC:7406]
78	0	1.289282189	0.801	0.345	0	5	Mesoderm	MT1G	metallothionein 1G [Source:HGNC Symbol;Acc:HGNC:7399]
79	0	1.209562638	0.845	0.449	0	5	Mesoderm	MT1E	metallothionein 1E [Source:HGNC Symbol;Acc:HGNC:7397]
80	0	0.934625417	0.987	0.806	0	5	Mesoderm	HMGA1	high mobility group AT-hook 1 [Source:HGNC Symbol;Acc:HGNC:5010]
81	0	0.822610153	0.943	0.529	0	5	Mesoderm	CLDN6	claudin 6 [Source:HGNC Symbol;Acc:HGNC:2048]
82	3.45E-275	1.122818769	0.968	0.78	6.90E-272	5	Mesoderm	DDIT4	DNA damage inducible transcript 4 [Source:HGNC Symbol;Acc:HGNC:24944]
83	1.47E-262	0.782283376	0.927	0.649	2.94E-259	5	Mesoderm	ABRACL	ABRA C-terminal like [Source:HGNC Symbol;Acc:HGNC:21230]
84	6.42E-246	0.929694956	0.864	0.518	1.28E-242	5	Mesoderm	SLC2A1	solute carrier family 2 member 1 [Source:HGNC Symbol;Acc:HGNC:11005]
85	7.10E-241	0.855806194	0.831	0.382	1.42E-237	5	Mesoderm	LIN28A	lin-28 homolog A [Source:HGNC Symbol;Acc:HGNC:15986]
86	4.75E-233	0.843385513	0.846	0.499	9.50E-230	5	Mesoderm	SLC3A2	solute carrier family 3 member 2 [Source:HGNC Symbol;Acc:HGNC:11026]
87	4.25E-75	0.892555846	0.611	0.306	8.50E-72	5	Mesoderm	MIR205HG	MIR205 host gene [Source:HGNC Symbol;Acc:HGNC:43562]
88	1.86E-71	0.815497738	0.539	0.121	3.72E-68	5	Mesoderm	SFRP2	secreted frizzled related protein 2 [Source:HGNC Symbol;Acc:HGNC:10777]
89	1.03E-36	0.888365325	0.503	0.178	2.07E-33	5	Mesoderm	POU5F1	POU class 5 homeobox 1 [Source:HGNC Symbol;Acc:HGNC:9221]
90	3.88E-22	0.942810032	0.565	0.43	7.76E-19	5	Mesoderm	GDF15	growth differentiation factor 15 [Source:HGNC Symbol;Acc:HGNC:30142]
91	0	1.345477964	0.954	0.525	0	6	Mesendodermal	WFDC2	WAP four-disulfide core domain 2 [Source:HGNC Symbol;Acc:HGNC:15939]
92	0	1.141823426	0.94	0.456	0	6	Mesendodermal	EPCAM	epithelial cell adhesion molecule [Source:HGNC Symbol;Acc:HGNC:11529]
93	0	0.986248535	0.991	0.808	0	6	Mesendodermal	KRT19	keratin 19 [Source:HGNC Symbol;Acc:HGNC:6436]
94	0	0.968527049	0.915	0.395	0	6	Mesendodermal	HHEX	hematopoietically expressed homeobox [Source:HGNC Symbol;Acc:HGNC:4901]
95	0	0.834458825	0.96	0.533	0	6	Mesendodermal	CLDN6	claudin 6 [Source:HGNC Symbol;Acc:HGNC:2048]
96	0	0.82364648	0.898	0.364	0	6	Mesendodermal	CXCR4	C-X-C motif chemokine receptor 4 [Source:HGNC Symbol;Acc:HGNC:2561]
97	0	0.69668045	0.801	0.352	0	6	Mesendodermal	CST1	cystatin SN [Source:HGNC Symbol;Acc:HGNC:2473]
98	1.55E-291	0.881281454	0.963	0.771	3.11E-288	6	Mesendodermal	DLK1	delta like non-canonical Notch ligand 1 [Source:HGNC Symbol;Acc:HGNC:2907]
99	1.01E-286	0.801020893	0.911	0.532	2.03E-283	6	Mesendodermal	TNNT1	troponin T1, slow skeletal type [Source:HGNC Symbol;Acc:HGNC:11948]
100	7.04E-274	0.759968238	0.756	0.423	1.41E-270	6	Mesendodermal	TPPP3	tubulin polymerization promoting protein family member 3 [Source:HGNC Symbol;Acc:HGNC:24162]
101	2.25E-271	0.747148073	0.992	0.808	4.50E-268	6	Mesendodermal	HMGA1	high mobility group AT-hook 1 [Source:HGNC Symbol;Acc:HGNC:5010]
102	1.13E-251	1.41846513	0.79	0.279	2.26E-248	6	Mesendodermal	NPY	neuropeptide Y [Source:HGNC Symbol;Acc:HGNC:7955]
103	7.54E-234	0.706591926	0.82	0.434	1.51E-230	6	Mesendodermal	RAB25	RAB25, member RAS oncogene family [Source:HGNC Symbol;Acc:HGNC:18238]
104	1.18E-231	0.958366259	0.725	0.302	2.37E-228	6	Mesendodermal	MIR205HG	MIR205 host gene [Source:HGNC Symbol;Acc:HGNC:43562]
105	1.19E-211	0.701507084	0.977	0.907	2.39E-208	6	Mesendodermal	TTC3	tetratricopeptide repeat domain 3 [Source:HGNC Symbol;Acc:HGNC:12393]
46	0	4.194087867	0.992	0.467	0	3	Endodermal	APOA2	apolipoprotein A2 [Source:HGNC Symbol;Acc:HGNC:601]
47	0	4.190785818	0.972	0.346	0	3	Endodermal	SERPINA1	serpin family A member 1 [Source:HGNC Symbol;Acc:HGNC:8941]
48	0	3.931147956	0.967	0.438	0	3	Endodermal	ALB	albumin [Source:HGNC Symbol;Acc:HGNC:399]
49	0	3.808519028	0.981	0.501	0	3	Endodermal	APOA1	apolipoprotein A1 [Source:HGNC Symbol;Acc:HGNC:600]
50	0	3.624922768	0.953	0.388	0	3	Endodermal	APOC3	apolipoprotein C3 [Source:HGNC Symbol;Acc:HGNC:610]
51	0	3.41900223	0.936	0.343	0	3	Endodermal	AMBP	alpha-1-microglobulin/bikunin precursor [Source:HGNC Symbol;Acc:HGNC:453]
52	0	3.350928124	0.854	0.344	0	3	Endodermal	AHSG	alpha 2-HS glycoprotein [Source:HGNC Symbol;Acc:HGNC:349]
53	0	3.333253079	0.931	0.307	0	3	Endodermal	AFP	alpha fetoprotein [Source:HGNC Symbol;Acc:HGNC:317]
54	0	3.131284379	0.995	0.738	0	3	Endodermal	APOC1	apolipoprotein C1 [Source:HGNC Symbol;Acc:HGNC:607]
55	0	2.918225653	0.904	0.305	0	3	Endodermal	FGB	fibrinogen beta chain [Source:HGNC Symbol;Acc:HGNC:3662]
56	0	2.604298743	0.88	0.259	0	3	Endodermal	FABP1	fatty acid binding protein 1 [Source:HGNC Symbol;Acc:HGNC:3555]
57	0	2.585458638	0.85	0.272	0	3	Endodermal	FGG	fibrinogen gamma chain [Source:HGNC Symbol;Acc:HGNC:3694]
58	0	2.567640889	0.842	0.285	0	3	Endodermal	RBP4	retinol binding protein 4 [Source:HGNC Symbol;Acc:HGNC:9922]
59	0	2.376569097	0.93	0.281	0	3	Endodermal	TF	transferrin [Source:HGNC Symbol;Acc:HGNC:11740]
60	0	2.327392623	0.944	0.347	0	3	Endodermal	VTN	vitronectin [Source:HGNC Symbol;Acc:HGNC:12724]
106	0	2.128305597	0.964	0.531	0	7	Endothelial	GNG11	G protein subunit gamma 11 [Source:HGNC Symbol;Acc:HGNC:4403]
107	3.23E-301	1.693351847	0.9	0.424	6.47E-298	7	Endothelial	TM4SF1	transmembrane 4 L six family member 1 [Source:HGNC Symbol;Acc:HGNC:11853]
108	1.32E-295	1.90216427	0.94	0.424	2.64E-292	7	Endothelial	RAMP2	receptor activity modifying protein 2 [Source:HGNC Symbol;Acc:HGNC:9844]
109	2.92E-263	1.755164826	0.945	0.609	5.84E-260	7	Endothelial	TFPI	tissue factor pathway inhibitor [Source:HGNC Symbol;Acc:HGNC:11760]
110	3.59E-254	1.339408216	0.951	0.712	7.18E-251	7	Endothelial	EGFL7	EGF like domain multiple 7 [Source:HGNC Symbol;Acc:HGNC:20594]
111	7.89E-236	1.423008711	0.783	0.181	1.58E-232	7	Endothelial	PLVAP	plasmalemma vesicle associated protein [Source:HGNC Symbol;Acc:HGNC:13635]
112	6.23E-231	1.397531454	0.883	0.44	1.25E-227	7	Endothelial	EMCN	endomucin [Source:HGNC Symbol;Acc:HGNC:16041]
113	9.42E-229	1.351060508	0.802	0.233	1.88E-225	7	Endothelial	ESAM	endothelial cell adhesion molecule [Source:HGNC Symbol;Acc:HGNC:17474]
114	3.23E-210	1.349304589	0.729	0.118	6.46E-207	7	Endothelial	ECSCR	endothelial cell surface expressed chemotaxis and apoptosis regulator [Source:HGNC Symbol;Acc:HGNC:35454]
115	1.00E-191	1.447820709	0.899	0.492	2.01E-188	7	Endothelial	HAPLN1	hyaluronan and proteoglycan link protein 1 [Source:HGNC Symbol;Acc:HGNC:2380]
116	4.49E-148	1.285597364	0.789	0.419	8.98E-145	7	Endothelial	PROCR	protein C receptor [Source:HGNC Symbol;Acc:HGNC:9452]
117	6.02E-118	1.267568847	0.751	0.435	1.20E-114	7	Endothelial	RASGRP3	RAS guanyl releasing protein 3 [Source:HGNC Symbol;Acc:HGNC:14545]
118	1.59E-109	1.287569206	0.677	0.246	3.17E-106	7	Endothelial	SOX17	SRY-box transcription factor 17 [Source:HGNC Symbol;Acc:HGNC:18122]
119	1.58E-13	1.862812298	0.575	0.422	3.17E-10	7	Endothelial	TFPI2	tissue factor pathway inhibitor 2 [Source:HGNC Symbol;Acc:HGNC:11761]
120	3.37E-07	1.375123536	0.464	0.218	0.000674948	7	Endothelial	CRHBP	corticotropin releasing hormone binding protein [Source:HGNC Symbol;Acc:HGNC:2356]
