# Supplementary material for: Robust generation of human-chambered cardiac organoids from pluripotent stem cells for improved modelling of cardiovascular diseases
Source: Stem Cell Res Ther. 2022 Dec 21;13:529. doi: 10.1186/s13287-022-03215-1 (PMC9773542; doi:10.1186/s13287-022-03215-1)
Supplement: Supplementary file 15 — Additional file 15: Table S3. List of qPCR primers used in this study. [file 13287_2022_3215_MOESM15_ESM.csv]

Gene	Forward primer (5’ – 3’)	Reverse primer (5’ – 3’)
TNNT2	CAGAGCGGAAAAGTGGGAAGA	TCGTTGATCCTGTTTCGGAGA
α-SMA	ATGGCCAACAAGGGTCC	CTTCAAAGAGGTCAACAG
CD31	CCCATTGTTCCCGGTTTCC	AATTGCTCTGGTCACTTCTCC
VCAM-1	GGGAAGATGGTCGTGATCCTT	TGAGACGGAGTCACCAATCTG
ACADVL	ATGGTGGTGGTTCTCTCGAG	GGCCTTGGAGATGCTTTTGA
EHHADH	GCATCGTGGAAAACAGCATC	CCGAGTCTACAGCAATCACAG
HADHA	CTGCCCAAAATGGTGGGTGT	GGAGGTTTTAGTCCTGGTCCC
CACNA1C	TTTTCACATTTCTTCCTCTTCGT	GGCTCCCATAGTTGGAACCT
KCNQ1	ATGGTGCGCATCAAGGAG	GATGAACAGTGAGGGCTTCC
HCN4	TCGACTCGGAGGTCTACAAG	GGTCGTAGGTCATGTGGAAG
MYH6	CGGTGCTTTTCAACCTCAAGG	GGACTGGTTCTCCCGATCTGT
MYH7	GAAGCCCAGCACATCAAAAG	GATCACCAACCCCTACG
β-ACTIN	CCCATCGAGCATGGTATCATC	AGAAGCATACAGGGATAGCACT
